# Supplementary material for: Clinical Outcomes and Predictors of Mortality in Patients with Difficult-to-Treat Resistant Pseudomonas aeruginosa Infections: A Retrospective Cohort Study
Source: Antibiotics (Basel). 2026 Jan 1;15(1):33. doi: 10.3390/antibiotics15010033 (PMC12837929; doi:10.3390/antibiotics15010033)
Supplement: Supplementary file 1 [file antibiotics-15-00033-s001.zip]

Archive with 1 entries (1 files):
- antibiotics-4048181-supplementary.pdf
